# Supplementary material for: TreeHub: a comprehensive dataset of phylogenetic trees
Source: Sci Data. 2025 Jun 2;12:924. doi: 10.1038/s41597-025-05282-4 (PMC12130454; doi:10.1038/s41597-025-05282-4)
Supplement: Supplementary file 1 — Supplementary Table 1-Phylogneny related journals [file 41597_2025_5282_MOESM1_ESM.xlsx]

## Sheet: journal_list2
ID	Journal
1	American Journal of Botany
2	Animal Behaviour
3	BMC Evolutionary Biology
4	BMJ Open
5	Behavioral Ecology
6	Behavioral Ecology and Sociobiology
7	Biological Journal of the Linnean Society
8	Biological Solutions and Evidence
9	Biology Letters
10	Biotropica
11	Communications Biology
12	Conservation Genetics
13	Current Biology
14	Diversity and Distributions
15	Ecography
16	Ecological Applications
17	Ecological Monographs
18	Ecology Letters
19	Ecology and Evolution
20	Ecosphere
21	Environmental DNA
22	Evolution Letters
23	Evolutionary Applications
24	Frontiers in Ecology and Evolution
25	Frontiers in Genetics
26	Frontiers in Marine Science
27	Frontiers in Plant Science
28	Functional Ecology
29	G3: Genes, Genomes, Genetics
30	Genome Biology and Evolution
31	Global Change Biology
32	Global Ecology and Biogeography
33	Heredity
34	JAMIA Open
35	Journal of Animal Ecology
36	Journal of Applied Ecology
37	Journal of Avian Biology
38	Journal of Biogeography
39	Journal of Ecology
40	Journal of Evolutionary Biology
41	Journal of Experimental Biology
42	Journal of Experimental Botany
43	Journal of Heredity
44	Journal of Paleontology
45	Journal of Systematics and Evolution
46	Journal of the Royal Society Interface
47	Limnology and Oceanography Letters
48	Methods in Ecology and Evolution
49	Molecular Biology and Evolution
50	Molecular Ecology
51	Molecular Ecology Resources
52	Molecular Phylogenetics and Evolution
53	Nature Communications
54	Nature Ecology & Evolution
55	Neurology
56	New Phytologist
57	Nordic Journal of Botany
58	Oecologia
59	Oikos
60	Ornithological Applications
61	PLOS Biology
62	PLOS Computational Biology
63	PLOS Genetics
64	PLOS Neglected Tropical Diseases
65	PLOS ONE
66	PLOS Pathogens
67	Palaeontology
68	Paleobiology
69	Papers in Palaeontology
70	PeerJ
71	People and Nature
72	Philosophical Transactions of the Royal Society B
73	Proceedings of the Royal Society B
74	Proceedings of the Royal Society B: Biological Sciences
75	Royal Society Open Science
76	Science Advances
77	Scientific Data
78	Scientific Reports
79	Systematic Biology
80	Systematic Botany
81	Systematic Entomology
82	The American Naturalist
83	The Journal of Clinical Endocrinology & Metabolism
84	The Plant Cell
85	Toxicological Sciences
86	Tree Genetics & Genomes
87	Wildlife Biology
88	ZooKeys
89	Zootaxa
90	eLife
