# Supplementary material for: TreeHub: a comprehensive dataset of phylogenetic trees
Source: Sci Data. 2025 Jun 2;12:924. doi: 10.1038/s41597-025-05282-4 (PMC12130454; doi:10.1038/s41597-025-05282-4)
Supplement: Supplementary file 2 — Supplementary Table 2-Descriptions of fields in each table of TreeHub [file 41597_2025_5282_MOESM2_ESM.xlsx]

## Sheet: Sheet1
Table Name	Field Name	Type	Description
Study	study_id	Number	Unique identifier for each study
Study	author	Text	Author(s) of the study
Study	year	Number	Year the study was published
Study	title	Text	Title of the study
Study	journal	Text	Journal where the study was published
Study	isbn	Text	ISBN of the study
Study	keywords	Text	Keywords related to the study
Study	abstract	Text	Abstract of the study
Study	url	Text	URL associated with the study
Study	doi	Date	Digital Object Identifier of the study
Tree	tree_id	Number	Unique identifier for each tree
Tree	root	Number	Number of the tree root node
Tree	tree_label	Text	Label of the tree
Tree	tree_title	Text	Title of the tree
Tree	tree_type	Text	Type of tree (single, consesus or super tree)
Tree	tree_kind	Text	Kind of tree (species tree or gene tree)
Tree	tree_quality	Text	Quality of the tree
Tree	study_id	Number	Refer to Study.study_id
Tree	upload_date	Date	Date the tree was uploaded
TreeFile	treefile_id	Number	Unique identifier for each tree file
TreeFile	tree_id	Number	Refer to Tree.tree_id
TreeFile	nexus	Text	Nexus format tree
TreeFile	newick	Text	Newick format tree
TreeFile	phyloxml	Text	PhylXML format tree
TreeFile	upload_date	Date	Date the tree file was uploaded
Matrix	matrix_id	Number	Unique identifier for each matrix
Matrix	title	Text	Title of the matrix
Matrix	description	Text	Description of the matrix
Matrix	fasta	Text	Fasta sequence data within the matrix
Matrix	upload_date	Date	Date the matrix was uploaded
Taxonomy	tax_id	Number	Unique identifier for each taxonomic entry
Taxonomy	name_txt	Text	Taxon name
Taxonomy	unique_name	Text	Unique name if name_txt has duplicates
Taxonomy	name_class	Text	Class of name_txt, include scientific name, synonym and others
Taxonomy	genus_id	Number	Identifier referencing the genus
Taxonomy	family_id	Number	Identifier referencing the family
Taxonomy	order_id	Number	Identifier referencing the order
Submit	submit_id	Number	Unique identifier for each submission
Submit	email	Text	Email of the submitter, unverified
Submit	date	Date	Date of the submission
Submit	user_id	Number	Identifier of the user submitting
Submit	tree_id	Number	Refer to Tree.tree_id
Submit	treefile_id	Number	Refer to TreeFile.treefile_id
Submit	matrix_id	Number	Refer to Matrix.matrix_id
Submit	cover_img	Binary	Cover image for the submission
Submit	taxa_id	Number	Identifier of taxa
